# Supplementary material for: A Preliminary Study on the Siphon Mechanism in Giraffe (Giraffa camelopardalis)
Source: Animals (Basel). 2022 Nov 29;12(23):3348. doi: 10.3390/ani12233348 (PMC9740075; doi:10.3390/ani12233348)
Supplement: Supplementary file 1 [file animals-12-03348-s001.zip]

Archive with 1 entries (1 files):
- animals-2047959-supplementary.pdf
